# Supplementary material for: Thiorphan reprograms neurons to promote functional recovery after spinal cord injury
Source: Nature. 2025 Oct 29;648(8093):402–8. doi: 10.1038/s41586-025-09647-y (PMC12695623; doi:10.1038/s41586-025-09647-y)
Supplement: Supplementary file 3 — Source Data Fig. 2 [file 41586_2025_9647_MOESM3_ESM.xlsx]

## Sheet: Pellets eaten
	Diluent + Graft (n=9)
	Animal 1	Animal 2	Animal 3	Animal 4	Animal 5	Animal 6	Animal 7	Animal 8	Animal 9
Pre-Lesion	9	11	10	10	8	8	10	7	10
Post-Lesion	0	1	0	0	0	1	0	0	0
3	0	3	0	1	0	2	3	0	0
4	6	4	0	2	1	1	3	0	0
5	8	2	1	6	1	3	1	0	0
6	6	6	0	3	3	1	1	0	1
7	6	9	4	4	2	3	*animal died	0	0
8	4	7	3	8	2	3		1	1
9	5	6	2	5	1	2		0	2
10	3	9	1	7	3	5		0	1
11	5	7	0	5	2	4		0	0
12	4	7	2	6	2	6		1	0
	Thiorphan + Graft (n=10)
	Animal 1	Animal 2	Animal 3	Animal 4	Animal 5	Animal 6	Animal 7	Animal 8	Animal 9
Pre-Lesion	10	12	10	8	10	10	10	8	9
Post-Lesion	0	0	0	0	0	0	0	1	0
3	0	0	1	0	2	2	3	6	1
4	4	0	6	6	4	0	2	5	3
5	3	0	3	7	5	3	4	6	3
6	0	2	3	3	6	3	4	7	5
7	1	1	5	3	5	3	3	6	2
8	2	3	5	6	4	4	7	8	2
9	2	2	6	7	4	4	6	5	3
10	2	3	6	3	2	3	4	6	5
11	2	2	5	5	3	3	8	8	3
12	4	4	6	6	2	4	4	7	3
	Thiorphan (n=10)
	Animal 1	Animal 2	Animal 3	Animal 4	Animal 5	Animal 6	Animal 7	Animal 8	Animal 9	Animal 10
Pre-Lesion	9	9	10	8	12	8	7	12	12	10
Post-Lesion	0	0	0	0	0	2	1	0	0	0
3	0	0	2	4	0	1	1	0	3	1
4	0	0	0	4	0	6	2	1	7	3
5	0	0	0	6	0	4	1	1	5	2
6	0	0	1	6	0	5	1	2	5	3
7	0	0	0	4	0	4	2	2	6	4
8	1	0	0	4	0	6	3	6	6	4
9	0	2	0	5	0	4	2	5	5	3
10	0	0	2	7	0	4	0	4	7	6
11	1	0	0	8	0	5	2	4	8	5
12	0	1	1	6	0	5	2	4	7	3
	Lesion only (n=9)
	Animal 1	Animal 2	Animal 3	Animal 4	Animal 5	Animal 6	Animal 7	Animal 8	Animal 9
Pre-Lesion	10	9	6	10	10	10	10	8	10
Post-Lesion	0	0	0	0	0	0	0	0	1
3	0	1	0	0	0	0	1	0	1
4	1	7	0	0	0	1	0	0	0
5	2	3	2	0	0	0	0	1	5
6	1	6	0	0	0	0	0	2	5
7	1	4	4	0	3	0	0	2	6
8	1	5	3	0	3	1	0	4	6
9	4	1	2	0	1	0	0	2	6
10	3	2	0	2	0	0	0	2	6
11	1	1	0	0	2	0	0	4	5
12	5	3	0	0	0	0	0	2	5

## Sheet: Accuracy
	Diluent + Graft (n=9)
	Animal 1	Animal 2	Animal 3	Animal 4	Animal 5	Animal 6	Animal 7	Animal 8	Animal 9
Pre-Lesion	90	91.66	100	100	87.5	100	90.9	70	87.5
Post-Lesion	0	16.6	0	0	0	12.5	0	0	0
3	0	30	0	14.2	0	28.5	50	0	0
4	75	36.36	0	28.5	33.33	14.2	60	0	0
5	88	22	33.33	100	33.33	42.8	33.33	0	0
6	75	60	0	60	75	12.5	66.66	0	50
7	75	90	50	80	50	30	*animal died	0	0
8	57	77	75	100	40	42.8		33.33	16.66
9	62.5	85.7	40	62.5	20	66.66		0	66.66
10	33.33	90	25	100	50	62.5		0	20
11	62.5	70	0	71.4	40	57.1		0	0
12	50	87.5	50	75	33.33	85.7		50	0
	Thiorphan + Graft (n=10)
	Animal 1	Animal 2	Animal 3	Animal 4	Animal 5	Animal 6	Animal 7	Animal 8	Animal 9
Pre-Lesion	90.9	100	100	80	100	83	100	88.8	81.8
Post-Lesion	0	0	0	0	0	0	0	20	0
3	0	0	25	0	25	33	75	75	16.6
4	80	0	75	75	44.44	0	33	71.4	60
5	60	0	50	70	62.5	37.5	57	66	37.5
6	0	28.5	50	60	85.7	37.5	57	77	62.5
7	33.33	16.66	71.4	60	71.4	37.5	37.5	75	66.66
8	50	42.8	62.5	54.54	66.66	44.44	87.5	100	33.33
9	33.33	40	75	70	80	50	66.66	62.5	50
10	33.33	37.5	75	42.8	33.33	37.5	57.1	75	71.4
11	33.33	25	62.5	71.4	75	42.8	100	100	50
12	66.66	50	100	75	33.33	50	50	87.5	50
	Thiorphan (n=10)
	Animal 1	Animal 2	Animal 3	Animal 4	Animal 5	Animal 6	Animal 7	Animal 8	Animal 9	Animal 10
Pre-Lesion	80	90	100	80	100	80	87.5	100	85.7	100
Post-Lesion	0	0	0	0	0	25	25	0	0	0
3	0	0	66.66	66.66	0	50	20	0	42.8	16.66
4	0	0	0	66.66	0	60	33	33	70	60
5	0	0	0	75	0	40	14.2	14.2	62.5	25
6	0	0	50	75	0	62.5	16.66	28.5	62.5	50
7	0	0	0	66.66	0	100	25	25	60	66.66
8	20	0	0	66.66	0	75	50	75	75	80
9	0	50	0	71.4	0	40	50	71.4	62.5	50
10	0	0	66.66	87.5	0	57.1	0	50	87.5	75
11	25	0	0	88.88	0	83.33	50	57.1	100	71.4
12	0	50	50	66.66	0	62.5	40	50	100	42.8
	Lesion only (n=9)
	Animal 1	Animal 2	Animal 3	Animal 4	Animal 5	Animal 6	Animal 7	Animal 8	Animal 9
Pre-Lesion	100	75	90	100	100	100	100	100	90.9
Post-Lesion	0	0	0	0	0	0	0	0	16.66
3	0	33.33	0	0	0	0	33.33	0	20
4	25	87.5	0	0	0	33.33	0	0	0
5	33.33	37.5	40	0	0	0	0	33.33	62.5
6	20	85.71	0	0	0	0	0	40	62.5
7	33.33	57.1	80	0	42.8	0	0	50	54.54
8	25	71.4	75	0	50	33.33	0	80	85.7
9	80	33.33	50	0	16.66	0	0	66.66	75
10	50	40	0	50	0	0	0	50	75
11	16.66	25	0	0	40	0	0	100	62.5
12	100	60	0	0	0	0	0	50	71.4
