# Supplementary material for: Thiorphan reprograms neurons to promote functional recovery after spinal cord injury
Source: Nature. 2025 Oct 29;648(8093):402–8. doi: 10.1038/s41586-025-09647-y (PMC12695623; doi:10.1038/s41586-025-09647-y)
Supplement: Supplementary file 4 — Source Data Fig. 3 [file 41586_2025_9647_MOESM4_ESM.xlsx]

## Sheet: Sheet1
Diluent + Graft
Animal #	1	2	3	4	5	6	7	8	9
Section #1	14.35	27.34	27.7	47.77	59.17	5.74	21.28	27.78	41.13
Section #2	13.8	30.09	26.36	46.98	61.12	5.11	20.3	25.42	36.11
Section #3	14.13	28.57	25.67	48.22	59.49	5.29	18.97	29.06	35.42
Average	14.0933	28.6667	26.5767	47.6567	59.9267	5.38	20.1833	27.42	37.5533
Thiorphan + Graft
Animal #	1	2	3	4	5	6	7	8	9
Section #1	36.6451	47.7875	37.28	51.92	31.75	36.07	52.62	79.5	17.98
Section #2	35.7613	50.4323	36.38	62.29	30.67	50.98	50.06	86.33	38.91
Section #3	35.2524	50.78	35.15	55.96	36.56	37.54	68.89	84.45	32.95
Average	35.8863	49.6666	36.27	56.7233	32.9933	41.53	57.19	83.4267	29.9467
